# Supplementary material for: Secreted Cytokines within the Urine of AKI Patients Modulate TP53 and SIRT1 Levels in a Human Podocyte Cell Model
Source: Int J Mol Sci. 2023 May 4;24(9):8228. doi: 10.3390/ijms24098228 (PMC10179415; doi:10.3390/ijms24098228)
Supplement: Supplementary file 1 [file ijms-24-08228-s001.zip]

Archive with 1 entries (1 files):
- ijms-2325266-supplementary.pdf
